# Supplementary material for: AAV-mediated expression of proneural factors stimulates neurogenesis from adult Müller glia in vivo
Source: EMBO Mol Med. 2025 Mar 6;17(4):722–46. doi: 10.1038/s44321-025-00209-3 (PMC11982270; doi:10.1038/s44321-025-00209-3)
Supplement: Supplementary file 2 — Source data Fig. 1 [file 44321_2025_209_MOESM2_ESM.zip]

Archive with 40 entries (39 files):
- Fig 1/
- __MACOSX/._Fig 1
- Fig 1/CBh-FLEX[Ascl1]_Otx2.tif
- __MACOSX/Fig 1/._CBh-FLEX[Ascl1]_Otx2.tif
- Fig 1/CBh-FLEX[Ascl1]_TdT.tif
- __MACOSX/Fig 1/._CBh-FLEX[Ascl1]_TdT.tif
- Fig 1/F_CBh-FLEX[Ascl1].tif
- __MACOSX/Fig 1/._F_CBh-FLEX[Ascl1].tif
- Fig 1/Source_data_(Fig1B,1C,1D,3B,3C).xlsx
- __MACOSX/Fig 1/._Source_data_(Fig1B,1C,1D,3B,3C).xlsx
- Fig 1/CBh-FLEX[Ascl1]_DAPI.tif
- __MACOSX/Fig 1/._CBh-FLEX[Ascl1]_DAPI.tif
- Fig 1/CBh-FLEX[Ascl1](RFP,EdU).tif
- __MACOSX/Fig 1/._CBh-FLEX[Ascl1](RFP,EdU).tif
- Fig 1/Ef1a-FLEX[Ascl1](RFP,EdU).tif
- __MACOSX/Fig 1/._Ef1a-FLEX[Ascl1](RFP,EdU).tif
- Fig 1/Ef1a-FLEX[Ascl1](RFP,EdU)_RGB.tif
- __MACOSX/Fig 1/._Ef1a-FLEX[Ascl1](RFP,EdU)_RGB.tif
- Fig 1/F_CBh-FLEX[Ascl1]_TdT.tif
- __MACOSX/Fig 1/._F_CBh-FLEX[Ascl1]_TdT.tif
- Fig 1/htCBh-FLEX[Ascl1](RFP,EdU).tif
- __MACOSX/Fig 1/._htCBh-FLEX[Ascl1](RFP,EdU).tif
- Fig 1/F_CBh-FLEX[Ascl1]_RGB.tif
- __MACOSX/Fig 1/._F_CBh-FLEX[Ascl1]_RGB.tif
- Fig 1/F_CBh-FLEX[Ascl1]_Otx2.tif
- __MACOSX/Fig 1/._F_CBh-FLEX[Ascl1]_Otx2.tif
- Fig 1/CBh-FLEX[Ascl1].tif
- __MACOSX/Fig 1/._CBh-FLEX[Ascl1].tif
- Fig 1/CBh-FLEX[Ascl1](RFP,EdU)_RGB.tif
- __MACOSX/Fig 1/._CBh-FLEX[Ascl1](RFP,EdU)_RGB.tif
- Fig 1/htCBh-FLEX[Ascl1](RFP,EdU)_RGB.tif
- __MACOSX/Fig 1/._htCBh-FLEX[Ascl1](RFP,EdU)_RGB.tif
- Fig 1/CBh-FLEX[Ascl1]_EdU.tif
- __MACOSX/Fig 1/._CBh-FLEX[Ascl1]_EdU.tif
- Fig 1/CBh-FLEX[Ascl1]_RGB.tif
- __MACOSX/Fig 1/._CBh-FLEX[Ascl1]_RGB.tif
- Fig 1/CBh-FLEX[Ascl1]_Ascl1-GFP.tif
- __MACOSX/Fig 1/._CBh-FLEX[Ascl1]_Ascl1-GFP.tif
- Fig 1/F_CBh-FLEX[Ascl1]_DAPI.tif
- __MACOSX/Fig 1/._F_CBh-FLEX[Ascl1]_DAPI.tif
