# Supplementary material for: AAV-mediated expression of proneural factors stimulates neurogenesis from adult Müller glia in vivo
Source: EMBO Mol Med. 2025 Mar 6;17(4):722–46. doi: 10.1038/s44321-025-00209-3 (PMC11982270; doi:10.1038/s44321-025-00209-3)
Supplement: Supplementary file 2 — Source data Fig. 1 [file 44321_2025_209_MOESM2_ESM.zip › Fig 1/Source_data_(Fig1B,1C,1D,3B,3C).xlsx]

## Sheet: Sheet1
Virus	Exp	Animal	Transduction (GFP+RFP+/RFP+)	Prolfieration (EdU+RFP+/RFP+)	Reprogramming (Otx2+RFP+/RFP+)	Reprogramming (HuCD+RFP+/RFP+)
AAV.7m8/CBh-FLEX[GFP]	2w	1	44.0457	0	0	0
AAV.7m8/CBh-FLEX[GFP]	2w	2	44.2982	1.08727	0	0
AAV.7m8/CBh-FLEX[GFP]	2w	3	56.6625	0.491892	0	0.757576
AAV.7m8/CBh-FLEX[GFP]	2w	4	53.6383	1.75527	0	0.292398
AAV.7m8/Ef1a-FLEX[Ascl1-GFP]	2w	1	14.8875	33.6609	2.07547	1.33461
AAV.7m8/Ef1a-FLEX[Ascl1-GFP]	2w	2	16.3366	1.81159	0.273224	0
AAV.7m8/Ef1a-FLEX[Ascl1-GFP]	2w	3	16.0204	13.9468	0.961735	0.852273
AAV.7m8/Ef1a-FLEX[Ascl1-GFP]	2w	4	12.7697	16.8664	0.436043	1.40531
high-titre AAV.7m8/CBh-FLEX[Ascl1-GFP]	2w	1	40.5789	9.8364	4.36531	0.209644
high-titre AAV.7m8/CBh-FLEX[Ascl1-GFP]	2w	2	46.6908	23.345	4.54122	0.314465
high-titre AAV.7m8/CBh-FLEX[Ascl1-GFP]	2w	3	46.5903	30.0973	2.60936	0.626362
high-titre AAV.7m8/CBh-FLEX[Ascl1-GFP]	2w	4	30.0346	58.4647	2.55125
high-titre AAV.7m8/CBh-FLEX[Ascl1-GFP]	2w	5	21.396	28.2309	2.1325
high-titre AAV.7m8/CBh-FLEX[Ascl1-GFP]	2w	6	23.9547	56.3204	2.27065
AAV.7m8/CBh-FLEX[Ascl1-GFP]	2w	979	17.6056	0	0
AAV.7m8/CBh-FLEX[Ascl1-GFP]	2w	980	25.3968	15.7255	0.925926
AAV.7m8/CBh-FLEX[Ascl1-GFP]	2w	981	0.689655	0	0.271003
AAV.7m8/CBh-FLEX[Ascl1-GFP]	2w	982	0.271003	13.6166	0.358423
AAV.7m8/CBh-FLEX[Ascl1-GFP]	2w	255	12.6437	3.12272	1.4636
AAV.7m8/CBh-FLEX[Ascl1-GFP]	2w	256	34.0107	8.56162	4.79853
AAV.7m8/CBh-FLEX[Ascl1-Atoh1-GFP]	2w	983		13.291	0.242718	6.73077
AAV.7m8/CBh-FLEX[Ascl1-Atoh1-GFP]	2w	984		0	1.11326	6.5745
AAV.7m8/CBh-FLEX[Ascl1-Atoh1-GFP]	2w	985		1.66667	0	15.3358
AAV.7m8/CBh-FLEX[Ascl1-Atoh1-GFP]	2w	986		4.09312	0	0
AAV.7m8/CBh-FLEX[Ascl1-Atoh1-GFP]	2w	987		19.2705	0.927398	17.8113
AAV.7m8/CBh-FLEX[Ascl1-Atoh1-GFP]	2w	255		4.67652	0.679088	15.624
AAV.7m8/CBh-FLEX[Ascl1-Atoh1-GFP]	2w	256		3.25794	0.833333	12.2469
AAV.7m8/CBh-FLEX[Ascl1-Atoh7-GFP]	2w	979		17.811	1.01411	11.2444
AAV.7m8/CBh-FLEX[Ascl1-Atoh7-GFP]	2w	980		24.1136	3.89386	11.2827
AAV.7m8/CBh-FLEX[Ascl1-Atoh7-GFP]	2w	981		16.1319	2.12386	7.26903
AAV.7m8/CBh-FLEX[Ascl1-Atoh7-GFP]	2w	982		8.15288	0	5.86411
AAV.7m8/CBh-FLEX[Ascl1-Atoh7-GFP]	2w	250		12.2349	10.3032	16.0859
