# Supplementary material for: AAV-mediated expression of proneural factors stimulates neurogenesis from adult Müller glia in vivo
Source: EMBO Mol Med. 2025 Mar 6;17(4):722–46. doi: 10.1038/s44321-025-00209-3 (PMC11982270; doi:10.1038/s44321-025-00209-3)
Supplement: Supplementary file 3 — Source data Fig. 2 [file 44321_2025_209_MOESM3_ESM.zip]

Archive with 16 entries (15 files):
- Fig 2/
- __MACOSX/._Fig 2
- Fig 2/20240725Bc5.ics
- __MACOSX/Fig 2/._20240725Bc5.ics
- Fig 2/Fig 2G_numerical-data.csv
- __MACOSX/Fig 2/._Fig 2G_numerical-data.csv
- Fig 2/20240725Bc5.ids
- __MACOSX/Fig 2/._20240725Bc5.ids
- Fig 2/20240725Bc8.ids
- __MACOSX/Fig 2/._20240725Bc8.ids
- Fig 2/MAX_20240725Bc5.ids (RGB).tif
- __MACOSX/Fig 2/._MAX_20240725Bc5.ids (RGB).tif
- Fig 2/MAX_20240725Bc8.ids (RGB).tif
- __MACOSX/Fig 2/._MAX_20240725Bc8.ids (RGB).tif
- Fig 2/20240725Bc8.ics
- __MACOSX/Fig 2/._20240725Bc8.ics
