# Supplementary material for: AAV-mediated expression of proneural factors stimulates neurogenesis from adult Müller glia in vivo
Source: EMBO Mol Med. 2025 Mar 6;17(4):722–46. doi: 10.1038/s44321-025-00209-3 (PMC11982270; doi:10.1038/s44321-025-00209-3)
Supplement: Supplementary file 3 — Source data Fig. 2 [file 44321_2025_209_MOESM3_ESM.zip › Fig 2/Fig 2G_numerical-data.csv]

Current-voltage linearity	Light response (mV)current-voltage	Current-voltage linearity endogenous	Light response endogenous (mV)
0.9277	0.6934	0.8128	11.4
0.9974	0.123	0.8756	8.5
0.9992	0.2511	0.7759	11.4
0.9901	0.1195	0.7462	15
0.9971	0.6566	0.8578	2.7
0.9827	1.1324	0.8695	2.4
0.9998	0.043	0.8737	26
0.9953	0.4043
0.9822	0.2785
0.9939	20.3696
0.9958	14.9793
0.9983	0.5694
0.999	0.1082
0.9828	0.3443
0.9979	12.5884
0.9999	0.1694
0.9992	0.9344
0.9998	0.1984
0.9721	10.0319
0.9238	0.2136
