# Supplementary material for: AAV-mediated expression of proneural factors stimulates neurogenesis from adult Müller glia in vivo
Source: EMBO Mol Med. 2025 Mar 6;17(4):722–46. doi: 10.1038/s44321-025-00209-3 (PMC11982270; doi:10.1038/s44321-025-00209-3)
Supplement: Supplementary file 4 — Source data Fig. 3 [file 44321_2025_209_MOESM4_ESM.zip]

Archive with 22 entries (21 files):
- Fig 3/
- __MACOSX/._Fig 3
- Fig 3/CBh-FLEX[Ascl1-Atoh1]_HuCD.tif
- __MACOSX/Fig 3/._CBh-FLEX[Ascl1-Atoh1]_HuCD.tif
- Fig 3/CBh-FLEX[Ascl1-Atoh7]_HuCD.tif
- __MACOSX/Fig 3/._CBh-FLEX[Ascl1-Atoh7]_HuCD.tif
- Fig 3/CBh-FLEX[Ascl1-Atoh1]_TdT.tif
- __MACOSX/Fig 3/._CBh-FLEX[Ascl1-Atoh1]_TdT.tif
- Fig 3/Source_data_(Fig1B,1C,1D,3B,3C).xlsx
- __MACOSX/Fig 3/._Source_data_(Fig1B,1C,1D,3B,3C).xlsx
- Fig 3/CBh-FLEX[Ascl1-Atoh7]_TdT.tif
- __MACOSX/Fig 3/._CBh-FLEX[Ascl1-Atoh7]_TdT.tif
- Fig 3/CBh-FLEX[Ascl1-Atoh7]_EdU.tif
- __MACOSX/Fig 3/._CBh-FLEX[Ascl1-Atoh7]_EdU.tif
- Fig 3/CBh-FLEX[Ascl1-Atoh7]_RGB.tif
- __MACOSX/Fig 3/._CBh-FLEX[Ascl1-Atoh7]_RGB.tif
- Fig 3/CBh-FLEX[Ascl1-Atoh1].tif
- __MACOSX/Fig 3/._CBh-FLEX[Ascl1-Atoh1].tif
- Fig 3/CBh-FLEX[Ascl1-Atoh1]_EdU.tif
- __MACOSX/Fig 3/._CBh-FLEX[Ascl1-Atoh1]_EdU.tif
- Fig 3/CBh-FLEX[Ascl1-Atoh1]_RGB.tif
- __MACOSX/Fig 3/._CBh-FLEX[Ascl1-Atoh1]_RGB.tif
