# Supplementary material for: AAV-mediated expression of proneural factors stimulates neurogenesis from adult Müller glia in vivo
Source: EMBO Mol Med. 2025 Mar 6;17(4):722–46. doi: 10.1038/s44321-025-00209-3 (PMC11982270; doi:10.1038/s44321-025-00209-3)
Supplement: Supplementary file 5 — Source data Fig. 4 [file 44321_2025_209_MOESM5_ESM.zip]

Archive with 6 entries (5 files):
- Fig 4/
- __MACOSX/._Fig 4
- Fig 4/CBh-FLEX[Ascl1-Atoh7].tif
- __MACOSX/Fig 4/._CBh-FLEX[Ascl1-Atoh7].tif
- Fig 4/CBh-FLEX[Ascl1].tif
- __MACOSX/Fig 4/._CBh-FLEX[Ascl1].tif
